# Supplementary material for: RFRP-3 Influences Apoptosis and Steroidogenesis of Yak Cumulus Cells and Compromises Oocyte Meiotic Maturation and Subsequent Developmental Competence
Source: Int J Mol Sci. 2023 Apr 10;24(8):7000. doi: 10.3390/ijms24087000 (PMC10138887; doi:10.3390/ijms24087000)
Supplement: Supplementary file 1 [file ijms-24-07000-s001.zip]

Archive with 1 entries (1 files):
- ijms-2248301-supplementary.docx
